# Supplementary material for: Reinstatement of the Loyalty Islands Sandalwood, Santalum austrocaledonicum var. glabrum (Santalaceae), in New Caledonia
Source: PhytoKeys. 2015 Oct 9;(56):111–26. doi: 10.3897/phytokeys.56.5924 (PMC4611752; doi:10.3897/phytokeys.56.5924)
Supplement: XML Treatment for Santalum austrocaledonicum var. glabrum [file phytokeys.56.5924-treatment1.xml]

<!DOCTYPE tp:taxon-treatment
  PUBLIC "-//TaxonX//DTD Taxonomic Treatment Publishing DTD v0 20100105//EN" "tax-treatment-NSO.dtd">
<tp:taxon-treatment xmlns:tp="http://www.plazi.org/taxpub"><tp:treatment-meta><kwd-group><label>Taxon classification</label><kwd><named-content content-type="kingdom">Plantae</named-content></kwd><kwd><named-content content-type="order">Santalales</named-content></kwd><kwd><named-content content-type="family">Santalaceae</named-content></kwd></kwd-group><mixed-citation publication-type="journal"><person-group><name><surname>Butaud</surname><given-names>Jean-François</given-names></name></person-group><article-title>Reinstatement of the Loyalty Islands Sandalwood, <tp:taxon-name><tp:taxon-name-part taxon-name-part-type="genus">Santalum</tp:taxon-name-part> <tp:taxon-name-part taxon-name-part-type="species">austrocaledonicum</tp:taxon-name-part> <tp:taxon-name-part taxon-name-part-type="infraspecific-rank">var.</tp:taxon-name-part> <tp:taxon-name-part taxon-name-part-type="variety">glabrum</tp:taxon-name-part></tp:taxon-name> (<tp:taxon-name><tp:taxon-name-part taxon-name-part-type="family">Santalaceae</tp:taxon-name-part></tp:taxon-name>), in New Caledonia</article-title><source>PhytoKeys</source><day>9</day><month>10</month><year>2015</year><volume>2015</volume><issue>56</issue><fpage>111</fpage><lpage>126</lpage><pub-id pub-id-type="doi">10.3897/phytokeys.56.5924</pub-id></mixed-citation></tp:treatment-meta><tp:nomenclature><tp:taxon-name>
                        <tp:taxon-name-part taxon-name-part-type="genus">Santalum</tp:taxon-name-part>
                        <tp:taxon-name-part taxon-name-part-type="species">austrocaledonicum</tp:taxon-name-part>
                        <tp:taxon-name-part taxon-name-part-type="infraspecific-rank">var.</tp:taxon-name-part>
                        <tp:taxon-name-part taxon-name-part-type="variety">glabrum</tp:taxon-name-part>
                    </tp:taxon-name><tp:taxon-authority>Hürl. emend. Butaud &amp; P.Firmenich</tp:taxon-authority><tp:taxon-status xmlns:xlink="http://www.w3.org/1999/xlink" xlink:type="simple">mut. char.</tp:taxon-status><tp:nomenclature-citation-list><tp:nomenclature-citation><tp:taxon-name><tp:taxon-name-part taxon-name-part-type="genus">Santalum</tp:taxon-name-part> <tp:taxon-name-part taxon-name-part-type="species">austrocaledonicum</tp:taxon-name-part> <tp:taxon-name-part taxon-name-part-type="infraspecific-rank">var.</tp:taxon-name-part> <tp:taxon-name-part taxon-name-part-type="variety">glabrum</tp:taxon-name-part></tp:taxon-name><comment> Hürl., Mém. Mus. Hist. Nat., ser. B, Bot. 15(1): 15 (1964).</comment></tp:nomenclature-citation></tp:nomenclature-citation-list></tp:nomenclature><tp:treatment-sec sec-type="Type"><title>Type.</title><p>New Caledonia, Loyalty Islands, Maré, près de Rawa, arbre, 8 m, en fleurs et en fruits, forêt mésophile, 17 July 1951, <italic>M.G. Baumann-Bodenheim 14762</italic> (holotype: P scan!; isotype: Z scan!).</p></tp:treatment-sec><tp:treatment-sec sec-type="Diagnosis"><title>Diagnosis.</title><p><tp:taxon-name><tp:taxon-name-part taxon-name-part-type="genus">Santalum</tp:taxon-name-part> <tp:taxon-name-part taxon-name-part-type="species">austrocaledonicum</tp:taxon-name-part> <tp:taxon-name-part taxon-name-part-type="infraspecific-rank">var.</tp:taxon-name-part> <tp:taxon-name-part taxon-name-part-type="variety">glabrum</tp:taxon-name-part></tp:taxon-name> is most similar to <tp:taxon-name><tp:taxon-name-part taxon-name-part-type="infraspecific-rank">var.</tp:taxon-name-part> <tp:taxon-name-part taxon-name-part-type="variety">austrocaledonicum</tp:taxon-name-part></tp:taxon-name> in its glabrous inflorescence and leaves wider than 1.5 cm, which differentiates them from the other New Caledonian <italic><tp:taxon-name><tp:taxon-name-part taxon-name-part-type="genus">Santalum</tp:taxon-name-part> <tp:taxon-name-part taxon-name-part-type="species">austrocaledonicum</tp:taxon-name-part></tp:taxon-name></italic> varieties. <tp:taxon-name><tp:taxon-name-part taxon-name-part-type="genus">Santalum</tp:taxon-name-part> <tp:taxon-name-part taxon-name-part-type="species">austrocaledonicum</tp:taxon-name-part> <tp:taxon-name-part taxon-name-part-type="infraspecific-rank">var.</tp:taxon-name-part> <tp:taxon-name-part taxon-name-part-type="variety">glabrum</tp:taxon-name-part></tp:taxon-name> differs from <tp:taxon-name><tp:taxon-name-part taxon-name-part-type="genus">Santalum</tp:taxon-name-part> <tp:taxon-name-part taxon-name-part-type="species">austrocaledonicum</tp:taxon-name-part> <tp:taxon-name-part taxon-name-part-type="infraspecific-rank">var.</tp:taxon-name-part> <tp:taxon-name-part taxon-name-part-type="variety">austrocaledonicum</tp:taxon-name-part></tp:taxon-name> by the seed size, which is more than 7.5 mm wide for the former and less than 7.5 mm for the latter.</p><!--PageBreak--></tp:treatment-sec><tp:treatment-sec sec-type="Description"><title>Description.</title><p>Shrub to small tree 2–10 m tall, trunk up to 30 cm dbh; bark rough, grey to reddish-brown, longitudinally fissured; heartwood fragrant, yellowish to brownish. <bold><italic>Leaves</italic></bold> glabrous; petiole canaliculate, 7–13 mm long; blades of the mature leaves 3.5–6.0 (–6.6) × (1.6–) 2.0–3.5 (–4.1) cm, usually elliptic or rarely obovate, apex obtuse to acute or apiculate, base acute, secondary veins mostly 7–9 pairs. <bold><italic>Inflorescences</italic></bold> glabrous, in axillary or terminal panicles, usually trichotomous and several times branched, with 10–40 flowers; peduncles 10–38 mm long. <bold><italic>Flowers</italic></bold> bisexual with outer surface of petal greenish and glabrous; pedicels 1.5–2 mm long. <bold><italic>Petals</italic></bold> 4, narrowly triangular, 2.5–3.0 × 1.5–2.0 mm, inner surface white when opening turning brownish later; petal internal margin glabrous. <bold><italic>Stamens</italic></bold> 4, surrounded by long hairs at the base; the outer ones reaching the anther apex, the inner ones reflexed in the cup-shaped disk; anthers 1.5–2.7 × 0.8–1.0 mm. <bold><italic>Disk</italic></bold> concave, more than 2 mm deep; disk lobes fleshy and erected between petals, 1.3–1.4 × 0.8–0.9 mm. <bold><italic>Ovary</italic></bold> unilocular, conic, acute, 1.1–1.7 × 0.6 mm; style free, 4 mm long; stigma 3 or 4 lobed. <bold><italic>Fruit</italic></bold> a globose fleshy drupe, 15–21 × 12–15 mm when fresh, topped by the petal scars 3–5 mm diameter, green turning red to deep purple and black at maturity. <bold><italic>Seed</italic></bold> globose, with a hard endocarp (8.5–) 9.0–11.5 × 7.5–10.0 (–10.5) mm.</p></tp:treatment-sec><tp:treatment-sec sec-type="Phenology"><title>Phenology.</title><p>Flowering and fruiting probably occurring throughout the year but with some peaks; herbarium samples provide the following data: flowers from December to August, fruits from January to August.</p></tp:treatment-sec><tp:treatment-sec sec-type="Distribution"><title>Distribution.</title><p>New Caledonia, endemic to Loyalty Islands; known only from Ouvéa, Lifou and Maré islands (Figure <xref ref-type="fig" rid="F1">1</xref>). Not recorded on the smaller islands of Beautemps-Beaupré, Tiga and Walpole.</p><fig id="F1" position="float" orientation="portrait"><label>Figure 1.</label><caption><p>Distribution map of New Caledonian varieties of <italic><tp:taxon-name><tp:taxon-name-part taxon-name-part-type="genus">Santalum</tp:taxon-name-part> <tp:taxon-name-part taxon-name-part-type="species">austrocaledonicum</tp:taxon-name-part></tp:taxon-name></italic> based on the specimens examined.</p></caption><graphic xmlns:xlink="http://www.w3.org/1999/xlink" xlink:href="phytokeys-056-111-g001.jpg" position="float" orientation="portrait" xlink:type="simple" id="oo_59854.jpg"/></fig></tp:treatment-sec><tp:treatment-sec sec-type="Habitat and biology"><title>Habitat and biology.</title><p>This variety is restricted to the calcareous soils of uplifted atolls between 5 and 80 m elevation and is closely linked with traditional agriculture which consists of shifting cultivation. Regeneration by seeds occurs mainly in the open cultivated areas and young fallow lands. Loyalty sandalwood is therefore characteristic of fallows, shrublands and secondary forests, and rarely occurs in mature forests. It is also commonly found along roads and close to villages in open areas where it is generally protected and managed by inhabitants. The surrounding vegetation is often composed of trees and shrubs, such as <italic><tp:taxon-name><tp:taxon-name-part taxon-name-part-type="genus">Acacia</tp:taxon-name-part> <tp:taxon-name-part taxon-name-part-type="species">spirorbis</tp:taxon-name-part></tp:taxon-name></italic> Labill., <italic><tp:taxon-name><tp:taxon-name-part taxon-name-part-type="genus">Acalypha</tp:taxon-name-part></tp:taxon-name></italic> spp., <italic><tp:taxon-name><tp:taxon-name-part taxon-name-part-type="genus">Acronychia</tp:taxon-name-part> <tp:taxon-name-part taxon-name-part-type="species">laevis</tp:taxon-name-part></tp:taxon-name></italic> J.R.Forst. &amp; G.Forst., <italic><tp:taxon-name><tp:taxon-name-part taxon-name-part-type="genus">Dodonaea</tp:taxon-name-part> <tp:taxon-name-part taxon-name-part-type="species">viscosa</tp:taxon-name-part></tp:taxon-name></italic> (L.) Jacq., <italic><tp:taxon-name><tp:taxon-name-part taxon-name-part-type="genus">Elattostachys</tp:taxon-name-part> <tp:taxon-name-part taxon-name-part-type="species">apetala</tp:taxon-name-part></tp:taxon-name></italic> (Labill.) Radlk., <italic><tp:taxon-name><tp:taxon-name-part taxon-name-part-type="genus">Glochidion</tp:taxon-name-part> <tp:taxon-name-part taxon-name-part-type="species">billardierei</tp:taxon-name-part></tp:taxon-name></italic> Baill., <italic><tp:taxon-name><tp:taxon-name-part taxon-name-part-type="genus">Melochia</tp:taxon-name-part> <tp:taxon-name-part taxon-name-part-type="species">odorata</tp:taxon-name-part></tp:taxon-name></italic> L.f., <italic><tp:taxon-name><tp:taxon-name-part taxon-name-part-type="genus">Morinda</tp:taxon-name-part> <tp:taxon-name-part taxon-name-part-type="species">citrifolia</tp:taxon-name-part></tp:taxon-name></italic> L., <italic><tp:taxon-name><tp:taxon-name-part taxon-name-part-type="genus">Pandanus</tp:taxon-name-part> <tp:taxon-name-part taxon-name-part-type="species">macrocarpus</tp:taxon-name-part></tp:taxon-name></italic> (Brongn.) Solms, <italic><tp:taxon-name><tp:taxon-name-part taxon-name-part-type="genus">Podonephelium</tp:taxon-name-part> <tp:taxon-name-part taxon-name-part-type="species">homei</tp:taxon-name-part></tp:taxon-name></italic> (Seem.) Radlk., <tp:taxon-name><tp:taxon-name-part taxon-name-part-type="genus">Polyscias</tp:taxon-name-part> <tp:taxon-name-part taxon-name-part-type="species">bracteata</tp:taxon-name-part> <tp:taxon-name-part taxon-name-part-type="basionym-authority">(R.Vig.)</tp:taxon-name-part> <tp:taxon-name-part taxon-name-part-type="authority">Lowry</tp:taxon-name-part> <tp:taxon-name-part taxon-name-part-type="infraspecific-rank">subsp.</tp:taxon-name-part> <tp:taxon-name-part taxon-name-part-type="subspecies">bracteata</tp:taxon-name-part></tp:taxon-name>., <italic><tp:taxon-name><tp:taxon-name-part taxon-name-part-type="genus">Psidium</tp:taxon-name-part> <tp:taxon-name-part taxon-name-part-type="species">guajava</tp:taxon-name-part></tp:taxon-name></italic> L., and <italic><tp:taxon-name><tp:taxon-name-part taxon-name-part-type="genus">Schinus</tp:taxon-name-part> <tp:taxon-name-part taxon-name-part-type="species">terebenthifolius</tp:taxon-name-part></tp:taxon-name></italic> Raddi. Loyalty sandalwood is a hemiparasitic tree like all <italic><tp:taxon-name><tp:taxon-name-part taxon-name-part-type="genus">Santalum</tp:taxon-name-part></tp:taxon-name></italic> species; its pollination is insect-mediated whereas its fleshy fruits are dispersed mainly by doves and pigeons (<xref ref-type="bibr" rid="B3">Bottin et al. 2005</xref>).</p></tp:treatment-sec><tp:treatment-sec sec-type="Conservation status"><title>Conservation status.</title><p>Using the categories and criteria of <xref ref-type="bibr" rid="B17">IUCN (2001)</xref>, we propose for <tp:taxon-name><tp:taxon-name-part taxon-name-part-type="genus">Santalum</tp:taxon-name-part> <tp:taxon-name-part taxon-name-part-type="species">austrocaledonicum</tp:taxon-name-part> <tp:taxon-name-part taxon-name-part-type="infraspecific-rank">var.</tp:taxon-name-part> <tp:taxon-name-part taxon-name-part-type="variety">glabrum</tp:taxon-name-part></tp:taxon-name> the <abbrev xmlns:xlink="http://www.w3.org/1999/xlink" xlink:type="simple"><def><p>IUCN Red List Category Vulnerable </p></def>(VU)</abbrev>: B (1+2) ab (iii,v). Its population size is estimated at more than 10,000 mature individuals (excluding criteria C and D) with an extent of occurrence around 8,000 km² and an area of occupancy around 1,000 km². Criteria A can not be used due to <!--PageBreak-->lack of knowledge of generation length and magnitude of population size reduction. Three locations (one per island) can be distinguished without any fragmentation. A continuing decline is observed and projected in terms of habitat quality and number of mature individuals due to harvest, competition with invasive plant species (<italic><tp:taxon-name><tp:taxon-name-part taxon-name-part-type="genus">Schinus</tp:taxon-name-part> <tp:taxon-name-part taxon-name-part-type="species">terebenthifolius</tp:taxon-name-part></tp:taxon-name></italic> Raddi, <italic><tp:taxon-name><tp:taxon-name-part taxon-name-part-type="genus">Pluchea</tp:taxon-name-part> <tp:taxon-name-part taxon-name-part-type="species">odorata</tp:taxon-name-part></tp:taxon-name></italic> (L.) Cass., <italic><tp:taxon-name><tp:taxon-name-part taxon-name-part-type="genus">Lantana</tp:taxon-name-part> <tp:taxon-name-part taxon-name-part-type="species">camara</tp:taxon-name-part></tp:taxon-name></italic> L.), hybridization with other <italic><tp:taxon-name><tp:taxon-name-part taxon-name-part-type="genus">Santalum</tp:taxon-name-part> <tp:taxon-name-part taxon-name-part-type="species">austrocaledonicum</tp:taxon-name-part></tp:taxon-name></italic> varieties used in plantations, and changes in the traditional agricultural system (less cultivated fields, short fallows...). Indeed, despite provincial regulations establishing quota and exploitability criteria, illegal logging is still occurring (<xref ref-type="bibr" rid="B7">Butaud et al. 2013</xref>) whereas hybridization is suspected due to sandalwood interspecific crossability (<xref ref-type="bibr" rid="B28">Tamla et al. 2012</xref>).</p></tp:treatment-sec><tp:treatment-sec sec-type="Common names"><title>Common names.</title><p>The common names recorded for <tp:taxon-name><tp:taxon-name-part taxon-name-part-type="genus">Santalum</tp:taxon-name-part> <tp:taxon-name-part taxon-name-part-type="species">austrocaledonicum</tp:taxon-name-part> <tp:taxon-name-part taxon-name-part-type="infraspecific-rank">var.</tp:taxon-name-part> <tp:taxon-name-part taxon-name-part-type="variety">glabrum</tp:taxon-name-part></tp:taxon-name> are “tapakae” (pers. obs. 2014) or “tapakai” (<xref ref-type="bibr" rid="B18">Lenormand 1968</xref>) on Lifou, “wekesi” (<xref ref-type="bibr" rid="B19">Lormée et al. 2011</xref>) on Maré and “wahata” (<xref ref-type="bibr" rid="B24">Ozanne-Rivierre 1984</xref>) on Ouvéa.</p></tp:treatment-sec><tp:treatment-sec sec-type="Discussion"><title>Discussion.</title><p><tp:taxon-name><tp:taxon-name-part taxon-name-part-type="genus">Santalum</tp:taxon-name-part> <tp:taxon-name-part taxon-name-part-type="species">austrocaledonicum</tp:taxon-name-part> <tp:taxon-name-part taxon-name-part-type="infraspecific-rank">var.</tp:taxon-name-part> <tp:taxon-name-part taxon-name-part-type="variety">glabrum</tp:taxon-name-part></tp:taxon-name> is the sole native sandalwood in the Loyalty Islands. Nevertheless, two other varieties have been introduced for plantation purposes, mainly in Maré and Lifou: <tp:taxon-name><tp:taxon-name-part taxon-name-part-type="infraspecific-rank">var.</tp:taxon-name-part> <tp:taxon-name-part taxon-name-part-type="variety">pilosulum</tp:taxon-name-part></tp:taxon-name> from Ouen Toro in Nouméa, and <tp:taxon-name><tp:taxon-name-part taxon-name-part-type="infraspecific-rank">var.</tp:taxon-name-part> <tp:taxon-name-part taxon-name-part-type="variety">austrocaledonicum</tp:taxon-name-part></tp:taxon-name> from Isle of Pines. These plantations can be considered a risk for the Loyalty variety because of hybridization and subsequent introgression. Plantations with exotic varieties should be discouraged to preserve the <!--PageBreak--><!--PageBreak--><!--PageBreak-->Loyalty sandalwood’s morphological, genetic, sylvicultural and chemical specificities (<xref ref-type="bibr" rid="B1">Bottin 2006</xref>, <xref ref-type="bibr" rid="B2">Bottin et al. 2007</xref>, <xref ref-type="bibr" rid="B7">Butaud et al. 2013</xref>, <xref ref-type="bibr" rid="B9">Ehrhart 1998</xref>). On the other hand, the sustainable exploitation of natural stands of Loyalty Islands sandalwood is becoming increasingly difficult with the lack of regeneration and the increasing international demand for sandalwood essential oil. Well-managed plantations with <tp:taxon-name><tp:taxon-name-part taxon-name-part-type="infraspecific-rank">variety</tp:taxon-name-part> <tp:taxon-name-part taxon-name-part-type="variety">glabrum</tp:taxon-name-part></tp:taxon-name> could be promoted to preserve the natural stands, to develop the Loyalty sandalwood sector, and to increase the production of heartwood and essential oil (<xref ref-type="bibr" rid="B6">Butaud 2011</xref>, <xref ref-type="bibr" rid="B7">Butaud et al. 2013</xref>).</p><p>The taxonomy of <italic><tp:taxon-name><tp:taxon-name-part taxon-name-part-type="genus">Santalum</tp:taxon-name-part> <tp:taxon-name-part taxon-name-part-type="species">austrocaledonicum</tp:taxon-name-part></tp:taxon-name></italic> still needs to be further investigated. Indeed, the study of herbarium samples of <tp:taxon-name><tp:taxon-name-part taxon-name-part-type="infraspecific-rank">var.</tp:taxon-name-part> <tp:taxon-name-part taxon-name-part-type="variety">austrocaledonicum</tp:taxon-name-part></tp:taxon-name> and previous molecular and morphometric studies (<xref ref-type="bibr" rid="B1">Bottin 2006</xref>, <xref ref-type="bibr" rid="B4">Bouvet et al. 2005</xref>) showed significant variability. It is expected that future work supported by increased surveys and sampling of northern Grande-Terre sandalwood could reveal one or two new varieties, including one on Isle of Pines (taxon previously described as <italic><tp:taxon-name><tp:taxon-name-part taxon-name-part-type="genus">Santalum</tp:taxon-name-part> <tp:taxon-name-part taxon-name-part-type="species">homei</tp:taxon-name-part></tp:taxon-name></italic> Seem.). Moreover, two new endemic varieties of <italic><tp:taxon-name><tp:taxon-name-part taxon-name-part-type="genus">Santalum</tp:taxon-name-part> <tp:taxon-name-part taxon-name-part-type="species">austrocaledonicum</tp:taxon-name-part></tp:taxon-name></italic> are expected based on the recent study of <xref ref-type="bibr" rid="B20">Millet et al. (2012)</xref> on the genetic structure of Vanuatu sandalwood, one for the northern islands and one for the southern islands.</p><fig id="F2" position="float" orientation="portrait"><label>Figure 2.</label><caption><p>Flowers of <tp:taxon-name><tp:taxon-name-part taxon-name-part-type="genus">Santalum</tp:taxon-name-part> <tp:taxon-name-part taxon-name-part-type="species">austrocaledonicum</tp:taxon-name-part> <tp:taxon-name-part taxon-name-part-type="infraspecific-rank">var.</tp:taxon-name-part> <tp:taxon-name-part taxon-name-part-type="variety">glabrum</tp:taxon-name-part></tp:taxon-name> on Ouvéa atoll in January 2015 (specimen <italic>Butaud 3414</italic>).</p></caption><graphic xmlns:xlink="http://www.w3.org/1999/xlink" xlink:href="phytokeys-056-111-g002.jpg" position="float" orientation="portrait" xlink:type="simple" id="oo_59855.jpg"/></fig><fig id="F3" position="float" orientation="portrait"><label>Figure 3.</label><caption><p>Fruit of <tp:taxon-name><tp:taxon-name-part taxon-name-part-type="genus">Santalum</tp:taxon-name-part> <tp:taxon-name-part taxon-name-part-type="species">austrocaledonicum</tp:taxon-name-part> <tp:taxon-name-part taxon-name-part-type="infraspecific-rank">var.</tp:taxon-name-part> <tp:taxon-name-part taxon-name-part-type="variety">glabrum</tp:taxon-name-part></tp:taxon-name> on Ouvéa atoll in January 2015 (specimen <italic>Butaud 3414</italic>).</p></caption><graphic xmlns:xlink="http://www.w3.org/1999/xlink" xlink:href="phytokeys-056-111-g003.jpg" position="float" orientation="portrait" xlink:type="simple" id="oo_59856.jpg"/></fig></tp:treatment-sec><ref-list><ref id="B3"><mixed-citation xmlns:xlink="http://www.w3.org/1999/xlink" xlink:type="simple"><person-group><name name-style="western"><surname>Bottin</surname><given-names>L</given-names></name><name name-style="western"><surname>Verhaegen</surname><given-names>D</given-names></name><name name-style="western"><surname>Tassin</surname><given-names>J</given-names></name><name name-style="western"><surname>Olivieri</surname><given-names>I</given-names></name><name name-style="western"><surname>Vaillant</surname><given-names>A</given-names></name><name name-style="western"><surname>Bouvet</surname><given-names>JM</given-names></name></person-group> (<year>2005</year>) <article-title>Genetic diversity and population structure of an insular tree <italic><tp:taxon-name><tp:taxon-name-part taxon-name-part-type="genus">Santalum</tp:taxon-name-part> <tp:taxon-name-part taxon-name-part-type="species">austrocaledonicum</tp:taxon-name-part></tp:taxon-name></italic> in New Caledonia archipelago.</article-title> <source>Molecular ecology</source> <volume>14</volume>: <fpage>1979</fpage>–<lpage>1989</lpage>. doi: <ext-link xlink:type="simple" ext-link-type="doi" xlink:href="10.1111/j.1365-294X.2005.02576.x">10.1111/j.1365-294X.2005.02576.x</ext-link> </mixed-citation></ref><ref id="B17"><mixed-citation xmlns:xlink="http://www.w3.org/1999/xlink" xlink:type="simple"><institution xlink:type="simple">IUCN</institution> (<year>2001</year>) <source>IUCN Red List categories (version 3.1)</source>. <publisher-name>IUCN Species Survival Commission</publisher-name>, <publisher-loc>Gland, Switzerland</publisher-loc>. <ext-link xlink:type="simple" ext-link-type="uri" xlink:href="http://www.iucnredlist.org/info/categories_criteria2001">http://www.iucnredlist.org/info/categories_criteria2001</ext-link> </mixed-citation></ref><ref id="B7"><mixed-citation xmlns:xlink="http://www.w3.org/1999/xlink" xlink:type="simple"><person-group><name name-style="western"><surname>Butaud</surname><given-names>JF</given-names></name><name name-style="western"><surname>Guy</surname><given-names>L</given-names></name><name name-style="western"><surname>Lefeuvre</surname><given-names>JC</given-names></name></person-group> (<year>2013</year>) <source>Etude sur l’état de la ressource naturelle en santal aux Iles Loyauté pour le développement de filières aromatiques certifiées</source>. <publisher-name>Conservation International &amp; Province des Iles Loyauté</publisher-name>, <fpage>1</fpage>–<lpage>370</lpage>. </mixed-citation></ref><ref id="B28"><mixed-citation xmlns:xlink="http://www.w3.org/1999/xlink" xlink:type="simple"><person-group><name name-style="western"><surname>Tamla</surname><given-names>HT</given-names></name><name name-style="western"><surname>Cornelius</surname><given-names>JP</given-names></name><name name-style="western"><surname>Page</surname><given-names>T</given-names></name></person-group> (<year>2012</year>) <article-title>Reproductive biology of three commercially valuable <italic><tp:taxon-name><tp:taxon-name-part taxon-name-part-type="genus">Santalum</tp:taxon-name-part></tp:taxon-name></italic> species: development of flowers and inflorescences, breeding systems, and interspecific crossability.</article-title> <source>Euphytica</source> <volume>184</volume>: <fpage>323</fpage>–<lpage>333</lpage>. doi: <ext-link xlink:type="simple" ext-link-type="doi" xlink:href="10.1007/s10681-011-0530-y">10.1007/s10681-011-0530-y</ext-link> </mixed-citation></ref><ref id="B18"><mixed-citation xmlns:xlink="http://www.w3.org/1999/xlink" xlink:type="simple"><person-group><name name-style="western"><surname>Lenormand</surname><given-names>MH</given-names></name></person-group> (<year>1968</year>) <article-title>Vocabulaire des noms de plantes médicinales et alimentaires utilisées par les Mélanésiens de Lifou (Iles Loyalty).</article-title> <source>Journal d’Agriculture Tropicale et de Botanique Appliquée</source> <volume>15</volume>(<issue>4-5-6</issue>): <fpage>173</fpage>–<lpage>194</lpage>. doi: <ext-link xlink:type="simple" ext-link-type="doi" xlink:href="10.3406/jatba.1968.2979">10.3406/jatba.1968.2979</ext-link> </mixed-citation></ref><ref id="B19"><mixed-citation xmlns:xlink="http://www.w3.org/1999/xlink" xlink:type="simple"><person-group><name name-style="western"><surname>Lormée</surname><given-names>N</given-names></name><name name-style="western"><surname>Cabalion</surname><given-names>P</given-names></name><name name-style="western"><surname>Hnawia</surname><given-names>ES</given-names></name></person-group> (<year>2011</year>) <source>Hommes et plantes de Maré, îles Loyauté, Nouvelle-Calédonie</source>. <publisher-name>IRD Editions</publisher-name>, <fpage>1</fpage>–<lpage>358</lpage>. </mixed-citation></ref><ref id="B24"><mixed-citation xmlns:xlink="http://www.w3.org/1999/xlink" xlink:type="simple"><person-group><name name-style="western"><surname>Ozanne-Rivierre</surname><given-names>F</given-names></name></person-group> (<year>1984</year>) <source>Dictionnaire Iaai - Français (Ouvéa Nouvelle-Calédonie) suivi d’un lexique français-iaai. Laboratoire de langues et civilisations à tradition orale</source>, <publisher-name>CNRS</publisher-name>, <publisher-loc>Ivry-sur-Seine, France</publisher-loc>, <fpage>1</fpage>–<lpage>181</lpage>. </mixed-citation></ref><ref id="B1"><mixed-citation xmlns:xlink="http://www.w3.org/1999/xlink" xlink:type="simple"><person-group><name name-style="western"><surname>Bottin</surname><given-names>L</given-names></name></person-group> (<year>2006</year>) <source>Déterminants de la variation moléculaire et phénotypique d’une espèce forestière en milieu insulaire : cas de <italic><tp:taxon-name><tp:taxon-name-part taxon-name-part-type="genus">Santalum</tp:taxon-name-part> <tp:taxon-name-part taxon-name-part-type="species">austrocaledonicum</tp:taxon-name-part></tp:taxon-name></italic> en Nouvelle-Calédonie</source>. <comment>PhD Thesis</comment>, <publisher-name>ENSAM – CIRAD</publisher-name>, <publisher-loc>Montpellier, France</publisher-loc>. </mixed-citation></ref><ref id="B2"><mixed-citation xmlns:xlink="http://www.w3.org/1999/xlink" xlink:type="simple"><person-group><name name-style="western"><surname>Bottin</surname><given-names>L</given-names></name><name name-style="western"><surname>Tassin</surname><given-names>J</given-names></name><name name-style="western"><surname>Nasi</surname><given-names>R</given-names></name><name name-style="western"><surname>Bouvet</surname><given-names>JM</given-names></name></person-group> (<year>2007</year>) <article-title>Molecular, quantitative and abiotic variables for the delineation of evolutionary significant units: case of sandalwood (<italic><tp:taxon-name><tp:taxon-name-part taxon-name-part-type="genus">Santalum</tp:taxon-name-part> <tp:taxon-name-part taxon-name-part-type="species">austrocaledonicum</tp:taxon-name-part></tp:taxon-name></italic> Vieillard) in New Caledonia.</article-title> <source>Conservation genetics</source> <volume>8</volume>(<issue>1</issue>): <fpage>99</fpage>–<lpage>109</lpage>. doi: <ext-link xlink:type="simple" ext-link-type="doi" xlink:href="10.1007/s10592-006-9152-7">10.1007/s10592-006-9152-7</ext-link> </mixed-citation></ref><ref id="B9"><mixed-citation xmlns:xlink="http://www.w3.org/1999/xlink" xlink:type="simple"><person-group><name name-style="western"><surname>Ehrhart</surname><given-names>Y</given-names></name></person-group> (<year>1998</year>) <article-title>Description of some sandal tree populations in the South West Pacific: consequences for the silviculture of these species and provenances.</article-title> In: <person-group><name name-style="western"><surname>Radomiljac</surname><given-names>AM</given-names></name><name name-style="western"><surname>Ananthapadmanabho</surname><given-names>HS</given-names></name><name name-style="western"><surname>Welbourn</surname><given-names>RM</given-names></name><name name-style="western"><surname>Satyanarayana Rao</surname><given-names>K</given-names></name></person-group> (<role>Eds</role>) <issue-title>Sandal and its products</issue-title>. <source>Proceedings of an international seminar held on 18-19 December 1997 organised by the Institute of Wood Science and Technology (ICFRE) and Karnataka State Forest Department, Bangalore, India</source>. <publisher-name>ACIAR</publisher-name>, <fpage>113</fpage>–<lpage>116</lpage>. </mixed-citation></ref><ref id="B6"><mixed-citation xmlns:xlink="http://www.w3.org/1999/xlink" xlink:type="simple"><person-group><name name-style="western"><surname>Butaud</surname><given-names>JF</given-names></name></person-group> (<year>2011</year>) <article-title>Analyse bibliographique et technique des références existantes sur le santal en vue de sa valorisation économique en plantations à l’échelle de la Nouvelle-Calédonie</article-title>. <issue>Rapport n°15/2011</issue>. <source>IAC – Programme Forêt Sèche</source>, <publisher-loc>Nouvelle-Calédonie</publisher-loc>, <fpage>1</fpage>–<lpage>238</lpage>. </mixed-citation></ref><ref id="B4"><mixed-citation xmlns:xlink="http://www.w3.org/1999/xlink" xlink:type="simple"><person-group><name name-style="western"><surname>Bouvet</surname><given-names>JM</given-names></name><name name-style="western"><surname>Cardi</surname><given-names>C</given-names></name><name name-style="western"><surname>Verhaegen</surname><given-names>D</given-names></name><name name-style="western"><surname>Butaud</surname><given-names>JF</given-names></name><name name-style="western"><surname>Nasi</surname><given-names>R</given-names></name><name name-style="western"><surname>Tassin</surname><given-names>J</given-names></name></person-group> (<year>2005</year>) <article-title>Molecular and morphometric diversity in <italic><tp:taxon-name><tp:taxon-name-part taxon-name-part-type="genus">Santalum</tp:taxon-name-part> <tp:taxon-name-part taxon-name-part-type="species">insulare</tp:taxon-name-part></tp:taxon-name></italic> and <italic><tp:taxon-name><tp:taxon-name-part taxon-name-part-type="genus">Santalum</tp:taxon-name-part> <tp:taxon-name-part taxon-name-part-type="species">austrocaledonicum</tp:taxon-name-part></tp:taxon-name></italic>.</article-title> In: <person-group><name name-style="western"><surname>Thomson</surname><given-names>L</given-names></name><name name-style="western"><surname>Bulai</surname><given-names>S</given-names></name><name name-style="western"><surname>Sovea</surname><given-names>L</given-names></name></person-group> (<role>Eds</role>) <source>Proceedings of the regional workshop on sandalwood research, development and extension in the Pacific islands and Asia</source>. <conf-date>7–11 October 2002</conf-date>, <publisher-loc>Noumea, New Caledonia</publisher-loc>, <fpage>124</fpage>–<lpage>134</lpage>. </mixed-citation></ref><ref id="B20"><mixed-citation xmlns:xlink="http://www.w3.org/1999/xlink" xlink:type="simple"><person-group><name name-style="western"><surname>Millet</surname><given-names>L</given-names></name><name name-style="western"><surname>Malapa</surname><given-names>R</given-names></name><name name-style="western"><surname>Maggia</surname><given-names>L</given-names></name></person-group> (<year>2012</year>) <article-title>Diversité génétique des populations de Santalum austrocaledonicum (<tp:taxon-name><tp:taxon-name-part taxon-name-part-type="family">Santalaceae</tp:taxon-name-part></tp:taxon-name>) au Vanuatu</article-title>. <source>Rapport Final Appel à projet 2008 - Ministère chargé de l’Outre-Mer</source>. <publisher-name>Institut Agronomique néo-Calédonien &amp; Centre Technique et de Recherche en Agronomie du Vanuatu</publisher-name>, <fpage>1</fpage>–<lpage>41</lpage>. </mixed-citation></ref></ref-list></tp:taxon-treatment>
